# Supplementary material for: Solanaceae Glycoalkaloids Disturb Lipid Metabolism in the Tenebrio molitor Beetle
Source: Metabolites. 2023 Nov 30;13(12):1179. doi: 10.3390/metabo13121179 (PMC10744845; doi:10.3390/metabo13121179)
Supplement: Supplementary file 1 [file metabolites-13-01179-s001.zip]

Archive with 1 entries (1 files):
- metabolites-2689254-supplementary.pdf
